# Supplementary material for: Species-level, metagenomic and proteomic analysis of microbe-immune interactions in severe asthma
Source: Allergy. Author manuscript; Available in PMC 2025 Jun 21. (PMC7617782; doi:10.1111/all.16269)
Supplement: Supplementary table [file EMS206154-supplement-Supplementary_table.xlsx]

## Sheet: Padj_corr (2)
	Cytokines
Species	IL10	IL5	IL4	IL1RA	IL1B	IL1A	GMCSF	VEGF	IL17	MCP1	TNFA	MIP1B	FGF	GCSF	IFNG	IL2	MIP1A	EOTAXIN	TIMP1	MMP1	MMP2	MMP3	MMP7	MMP8	MMP9	MMP12	MMP13	IL6	IL6SR	TRYPTASE	ECP	MPO	YKL40	OPN	ENA78	IL8	GROA	A2M	ELASTASE	IL13
Schaalia odontolytica	0.902575	0.648046	0.924048	0.862479	0.445681	0.774286	0.194536	0.943296	0.790826	0.805388	0.123899	0.48962	0.0406317	0.859932	0.862479	0.807708	0.128611	0.765423	0.952966	0.145638	0.503156	0.649203	0.778483	0.648415	0.546318	0.743559	0.793521	0.905258	0.643942	0.872036	0.727784	0.507471	0.378866	0.993083	0.878767	0.563406	0.717407	0.396756	0.790826	0.662453
Haemophilus parahaemolyticus	0.972594	0.956564	0.240525	0.476129	0.952994	0.529726	0.871949	0.996482	0.956564	0.767836	0.568872	0.952966	0.854408	0.952994	0.927816	0.811849	0.773007	0.729748	0.771832	0.884196	0.908736	0.865077	0.836068	0.612998	0.940598	0.708751	0.992205	0.814752	0.982381	0.663556	0.981678	0.908736	0.996482	0.943799	0.778483	0.69234	0.381707	0.656442	0.867458	0.988602
Neisseria subflava	0.908736	0.64492	0.98232	0.785894	0.579382	0.814752	0.261184	0.863591	0.776487	0.778483	0.46309	0.921347	0.412256	0.956564	0.878767	0.901454	0.916682	0.930029	0.862479	0.954761	0.960477	0.648046	0.981678	0.544823	0.507151	0.98544	0.590304	0.85343	0.931973	0.952137	0.902575	0.609367	0.901628	0.852263	0.569738	0.708751	0.880031	0.981678	0.970668	0.901628
Mogibacterium diversum	0.507151	0.105248	0.854408	0.227962	0.180872	0.568872	0.421187	0.0928078	0.30211	0.143606	0.4294	0.0762403	0.708751	0.21155	0.539059	0.674732	0.170059	0.0376458	0.00262039	0.242957	0.507151	0.224286	0.120996	0.0466783	0.917287	0.595107	0.325394	0.0024677	0.0115593	0.87536	0.0415528	0.0181629	0.0129188	0.993935	0.0415528	0.000381893	0.141343	0.778483	0.0167388	0.107193
Neisseria mucosa	0.996624	0.64492	0.985223	0.961259	0.822793	0.621702	0.333693	0.978254	0.632326	0.902053	0.206777	0.883094	0.492061	0.985223	0.972594	0.956564	0.926809	0.901628	0.924103	0.733521	0.727784	0.870258	0.819353	0.822793	0.532296	0.753247	0.263554	0.982399	0.996187	0.917287	0.956564	0.717407	0.851162	0.840799	0.315814	0.746306	0.776487	0.854742	0.790826	0.985223
Lancefieldella parvula	0.718562	0.163487	0.815468	0.445681	0.48079	0.546318	0.513374	0.480888	0.390635	0.457412	0.252229	0.10911	0.717407	0.572574	0.778483	0.897501	0.21155	0.242167	0.0851186	0.393107	0.952994	0.662453	0.355843	0.202317	0.996624	0.708268	0.549758	0.105248	0.137667	0.930998	0.105248	0.171591	0.0746489	0.815468	0.404996	0.0230994	0.1202	0.908736	0.0834567	0.185148
Haemophilus influenzae	0.0523365	0.249905	0.921347	0.733063	0.0868941	0.467429	0.607015	0.242957	0.921347	0.145508	0.355843	0.111854	0.913303	0.238549	0.536136	0.995759	0.271648	0.14777	0.240525	0.535817	0.548527	0.356971	0.323447	0.147707	0.551328	0.250455	0.151947	0.259688	0.241394	0.994852	0.00693792	0.134925	0.147707	0.106561	0.258705	0.100282	0.487655	0.2227	0.0503255	0.46206
Neisseria sicca	0.785894	0.935328	0.36306	0.998233	0.785894	0.8545	0.128611	0.529826	0.310354	0.600315	0.493209	0.842806	0.679295	0.729235	0.970668	0.985223	0.952994	0.661078	0.409752	0.514678	0.69234	0.878767	0.589525	0.727784	0.908736	0.317824	0.28651	0.538314	0.662453	0.536136	0.855766	0.992205	0.937024	0.247808	0.151947	0.862479	0.954761	0.949803	0.421187	0.956564
Parvimonas micra	0.981678	0.645719	0.859024	0.250314	0.742962	0.668862	0.902575	0.582969	0.721625	0.36306	0.630716	0.151947	0.996624	0.512423	0.878652	0.992205	0.0619908	0.193248	0.194559	0.848443	0.463322	0.548527	0.753247	0.569092	0.901628	0.994517	0.815468	0.207185	0.173153	0.807054	0.421187	0.205542	0.0812646	0.625274	0.747173	0.0975616	0.166922	0.908736	0.63081	0.50456
Moraxella catarrhalis	0.674732	0.565472	0.709714	0.973834	0.842376	0.100282	0.367899	0.985223	0.616891	0.80082	0.902575	0.621981	0.805388	0.908736	0.888034	0.65641	0.778483	0.620207	0.662916	0.471584	0.805388	0.814752	0.571464	0.388001	0.661226	0.811608	0.744861	0.437294	0.904729	0.548442	0.915572	0.948428	0.941043	0.960882	0.567404	0.65791	0.304281	0.872844	0.956595	0.956564
Filifactor alocis	0.970668	0.409611	0.773851	0.307863	0.661226	0.626143	0.778483	0.477999	0.804871	0.315814	0.778483	0.21155	0.112988	0.355843	0.741856	0.94321	0.274837	0.390635	0.0272273	0.595774	0.956564	0.197742	0.490574	0.364998	0.943296	0.791869	0.991225	0.0139913	0.105248	0.909272	0.410683	0.103154	0.0216977	0.9694	0.650409	0.0241005	0.120852	0.985223	0.355843	0.483483
Fusobacterium pseudoperiodonticum	0.20016	0.778483	0.539059	0.769723	0.0543047	0.871949	0.952994	0.28651	0.788097	0.437294	0.435455	0.332554	0.87536	0.568872	0.219763	0.956564	0.807054	0.191478	0.171591	0.590903	0.272729	0.100282	0.378866	0.25433	0.503156	0.22769	0.268064	0.0619908	0.390635	0.920624	0.135122	0.0862954	0.111508	0.517555	0.606156	0.0313203	0.532401	0.532296	0.0971495	0.548527
Neisseria flavescens	0.674732	0.807054	0.892848	0.996482	0.943799	0.724435	0.237789	0.928844	0.630375	0.960882	0.822793	0.708751	0.621805	0.686321	0.901454	0.872844	0.874256	0.981678	0.952994	0.602244	0.742962	0.956564	0.778483	0.928552	0.970668	0.660157	0.651187	0.985223	0.783849	0.956564	0.662453	0.904729	0.917287	0.536136	0.643942	0.822793	0.727784	0.837248	0.567275	0.616891
Treponema sp. OMZ 804	0.858064	0.258441	0.765761	0.50456	0.836798	0.693705	0.883094	0.996482	0.885557	0.362446	0.699221	0.355843	0.463322	0.648957	0.765761	0.985223	0.590456	0.567275	0.333789	0.978169	0.985223	0.828806	0.662453	0.461214	0.9694	0.993935	0.982248	0.0853021	0.241245	0.775065	0.59764	0.195482	0.0572162	0.981678	0.778483	0.172035	0.704779	0.908736	0.536136	0.240525
Tropheryma whipplei	0.956564	0.87536	0.505458	0.653428	0.709714	0.976249	0.870019	0.867458	0.179402	0.609367	0.733481	0.526508	0.580031	0.981678	0.76626	0.876389	0.499677	0.648415	0.435455	0.901628	0.929173	0.956564	0.777639	0.649627	0.822793	0.778483	0.994517	0.666294	0.145638	0.961871	0.643942	0.387469	0.328054	0.776487	0.594323	0.240525	0.72059	0.643942	0.59821	0.378866
Rothia dentocariosa	0.948428	0.976249	0.708768	0.705234	0.185148	0.143238	0.860877	0.885664	0.862479	0.737013	0.758354	0.590304	0.237457	0.999867	0.831161	0.807054	0.14777	0.885557	0.668798	0.538314	0.66495	0.778483	0.546318	0.928844	0.435455	0.699031	0.784074	0.355843	0.87536	0.618498	0.59764	0.989226	0.862479	0.709714	0.981678	0.814752	0.769723	0.250455	0.64465	0.85871
Luteimonas granuli	0.930998	0.981678	0.861075	0.997248	0.884196	0.908736	0.870019	0.629879	0.950528	0.569092	0.878767	0.490574	0.753427	0.661226	0.924103	0.415262	0.137667	0.952994	0.956564	0.994852	0.70244	0.839575	0.928844	0.491478	0.64492	0.937024	0.836158	0.952994	0.861425	0.96924	0.985223	0.861425	0.854315	0.970668	0.718562	0.778483	0.770014	0.372015	0.901628	0.788315
Lachnoanaerobaculum umeaense	0.403654	0.2227	0.963931	0.367899	0.0999079	0.861425	0.650409	0.0746489	0.435455	0.151947	0.356971	0.0415528	0.580031	0.173153	0.536136	0.979435	0.28651	0.0415528	0.000513586	0.35466	0.688922	0.0746489	0.0572162	0.0167388	0.430872	0.648046	0.538314	0.00105801	0.0167388	0.966739	0.0167388	0.00627468	0.0045215	0.778483	0.0474169	0.000151515	0.0720654	0.753427	0.0167388	0.100282
Gemella haemolysans	0.694663	0.587478	0.197742	0.37564	0.747778	0.943799	0.994479	0.676379	0.902575	0.778483	0.256436	0.662453	0.892848	0.807708	0.994852	0.709714	0.952994	0.456705	0.491478	0.901628	0.957258	0.646846	0.370058	0.59764	0.928844	0.710067	0.880216	0.648046	0.381707	0.956564	0.957974	0.644766	0.565472	0.952994	0.764665	0.263554	0.17842	0.87536	0.778483	0.660533
Streptococcus salivarius	0.294068	0.46309	0.653428	0.315814	0.112988	0.456705	0.878767	0.288469	0.21155	0.434171	0.179402	0.332554	0.69234	0.6029	0.365324	0.696636	0.252229	0.253999	0.0212745	0.321365	0.328054	0.0746489	0.711439	0.132627	0.463322	0.302146	0.0415528	0.0999079	0.0655943	0.256436	0.256207	0.130564	0.0459473	0.973834	0.0543047	0.0406317	0.718562	0.952137	0.0115593	0.996482
Actinomyces pacaensis	0.730628	0.294068	0.837997	0.952994	0.880031	0.87536	0.403332	0.607015	0.862479	0.943799	0.2227	0.548527	0.393107	0.837997	0.634073	0.643942	0.173429	0.819115	0.837997	0.459201	0.387469	0.70244	0.539059	0.854315	0.741858	0.72059	0.607015	0.325394	0.862479	0.592858	0.242957	0.563406	0.38094	0.952994	0.750518	0.771924	0.687842	0.370058	0.875344	0.867458
Treponema denticola	0.807708	0.351495	0.956564	0.315814	0.438748	0.726328	0.993216	0.321365	0.867458	0.187131	0.469792	0.0762403	0.288469	0.195482	0.288469	0.771832	0.195273	0.0853021	0.0917375	0.489345	0.74985	0.532401	0.216533	0.439992	0.952994	0.778483	0.606156	0.0415528	0.0950834	0.87536	0.546318	0.195482	0.0432785	0.963619	0.224681	0.073877	0.439992	0.643942	0.10911	0.355843
Mycobacterium branderi	0.822793	0.917287	0.572455	0.271648	0.941043	0.986805	0.848143	0.918817	0.322776	0.963619	0.69234	0.720476	0.848963	0.778483	0.242957	0.315492	0.849124	0.836068	0.956564	0.649627	0.0762403	0.985223	0.625028	0.692848	0.807054	0.503156	0.753247	0.733063	0.507151	0.804626	0.811849	0.908736	0.959516	0.718562	0.981678	0.70244	0.435455	0.143238	0.919951	0.247808
Capnocytophaga leadbetteri	0.996624	0.9694	0.996482	0.778483	0.668862	0.804489	0.661226	0.95012	0.232232	0.996482	0.580031	0.467429	0.563406	0.688922	0.555997	0.86098	0.648415	0.252229	0.770014	0.993083	0.778483	0.435455	0.952994	0.445681	0.499242	0.965695	0.688433	0.898979	0.681926	0.559088	0.70244	0.393991	0.413215	0.663761	0.777875	0.625274	0.815468	0.967199	0.998233	0.982248
Streptococcus milleri	0.858064	0.687842	0.993935	0.145508	0.548527	0.908736	0.985223	0.241245	0.648046	0.403332	0.857514	0.194536	0.546318	0.16737	0.956564	0.882763	0.260005	0.0971495	0.0698064	0.996482	0.69469	0.371894	0.595339	0.367899	0.777875	0.981678	0.994852	0.111424	0.0523365	0.494308	0.575716	0.135122	0.123884	0.908128	0.271027	0.0241005	0.128215	0.943296	0.259688	0.626987
Capnocytophaga sp. FDAARGOS_737	0.836068	0.986547	0.924664	0.736823	0.813931	0.814752	0.621981	0.972594	0.501521	0.956564	0.70732	0.703154	0.536136	0.778483	0.902575	0.936674	0.863591	0.299267	0.93413	0.827515	0.568872	0.595471	0.952994	0.584279	0.536136	0.806428	0.519622	0.943799	0.708751	0.544912	0.708751	0.421187	0.42873	0.674732	0.862479	0.70244	0.536136	0.81073	0.862479	0.961243
Rothia mucilaginosa	0.822793	0.918312	0.890561	0.807901	0.996482	0.239838	0.956564	0.952137	0.773007	0.999672	0.21518	0.960477	0.0239028	0.996482	0.863591	0.972594	0.242879	0.908736	0.192623	0.375066	0.395506	0.428467	0.741856	0.431528	0.448329	0.621981	0.491647	0.0415528	0.662916	0.774286	0.928844	0.837997	0.727784	0.548527	0.478653	0.536136	0.986547	0.620207	0.45933	0.315814
Aggregatibacter segnis	0.956564	0.819115	0.975471	0.451009	0.606156	0.408236	0.463444	0.192037	0.994609	0.696719	0.904729	0.197742	0.848143	0.197742	0.546318	0.960477	0.143238	0.609367	0.573136	0.317824	0.34301	0.648957	0.435455	0.943296	0.718562	0.612998	0.156558	0.87536	0.618498	0.819735	0.922144	0.952994	0.852684	0.952137	0.568872	0.908736	0.992205	0.880701	0.50456	0.717407
Haemophilus sp. oral taxon 036	0.956564	0.867414	0.678988	0.491647	0.917971	0.758354	0.538314	0.996482	0.985046	0.917287	0.536136	0.961243	0.621981	0.993083	0.643942	0.87536	0.838553	0.649627	0.50456	0.981678	0.956564	0.956564	0.963619	0.741131	0.840799	0.921347	0.449134	0.463322	0.28651	0.766556	0.565043	0.2227	0.132627	0.994517	0.996482	0.261313	0.819115	0.807054	0.813931	0.438669
Aggregatibacter aphrophilus	0.668862	0.956564	0.507151	0.632326	0.952994	0.960477	0.151947	0.644766	0.984689	0.799657	0.437394	0.811256	0.539059	0.621981	0.82951	0.943296	0.956564	0.917287	0.776487	0.595471	0.428467	0.970668	0.70732	0.908736	0.776487	0.811608	0.194536	0.639212	0.949742	0.861425	0.862479	0.595774	0.409611	0.391029	0.261184	0.769304	0.956564	0.982381	0.956564	0.747422
Streptococcus sp. LPB0220	0.328054	0.563406	0.865155	0.103119	0.219186	0.441995	0.785595	0.197742	0.434829	0.546791	0.341486	0.21717	0.609367	0.422316	0.535958	0.966739	0.240525	0.151947	0.0415528	0.351495	0.778483	0.159137	0.620207	0.173153	0.626143	0.567594	0.411359	0.170868	0.0762403	0.880031	0.0268072	0.169497	0.113623	0.802819	0.104276	0.0839484	0.568872	0.870019	0.0230994	0.807054
Fusobacterium periodonticum	0.0746489	0.644766	0.578928	0.643942	0.179402	0.848963	0.985223	0.662916	0.82951	0.328054	0.355843	0.421187	0.980408	0.662916	0.0939742	0.996482	0.821602	0.236197	0.261184	0.64492	0.572211	0.278279	0.445681	0.507471	0.774286	0.238611	0.507471	0.170177	0.568872	0.741856	0.238549	0.250455	0.272896	0.370058	0.687842	0.0805689	0.272896	0.630375	0.327245	0.87536
Gemella sanguinis	0.0523365	0.778483	0.64465	0.0831459	0.378091	0.878767	0.216533	0.612998	0.609367	0.75405	0.367899	0.880031	0.904729	0.970668	0.72926	0.498619	0.952994	0.69234	0.351495	0.837997	0.790826	0.360591	0.668014	0.568191	0.94321	0.687563	0.978254	0.234801	0.546318	0.580031	0.271803	0.362985	0.483553	0.778483	0.852684	0.135356	0.546318	0.915136	0.302146	0.21885
Candidatus Saccharimonas aalborgensis	0.261313	0.686321	0.653428	0.574183	0.273446	0.829671	0.753592	0.280436	0.194536	0.0619908	0.859932	0.260005	0.609367	0.238801	0.546318	0.963619	0.592858	0.261184	0.0173651	0.69307	0.607015	0.299267	0.240525	0.120996	0.647021	0.618498	0.785894	0.00331045	0.0543047	0.606156	0.0124396	0.0232812	0.0272273	0.219618	0.109114	0.0018994	0.0232812	0.996881	0.0862954	0.367899
Capnocytophaga sputigena	0.867458	0.960477	0.902575	0.825029	0.741856	0.962849	0.708751	0.872036	0.799034	0.815468	0.100282	0.491478	0.536136	0.952994	0.788315	0.197742	0.696357	0.325394	0.807708	0.741856	0.860884	0.709714	0.952994	0.396293	0.536136	0.32288	0.631485	0.994517	0.776487	0.872844	0.36306	0.724792	0.463444	0.908736	0.819115	0.919593	0.778483	0.986805	0.815468	0.880701
Treponema sp. OMZ 838	0.996624	0.371894	0.996482	0.171591	0.252229	0.778483	0.880701	0.295386	0.717227	0.169497	0.640569	0.0587827	0.403654	0.185148	0.356971	0.975789	0.105248	0.0760326	0.020332	0.790826	0.908736	0.216533	0.173153	0.117419	0.421187	0.733063	0.626143	0.0139913	0.0415528	0.943296	0.147707	0.0213216	0.0140377	0.952994	0.395506	0.00626098	0.269528	0.852621	0.128611	0.147817
Streptococcus vestibularis	0.854315	0.718562	0.741856	0.543431	0.286703	0.595774	0.573136	0.283488	0.818559	0.0762403	0.115399	0.267684	0.978254	0.188711	0.996482	0.963619	0.247808	0.159987	0.0760326	0.285853	0.748796	0.14777	0.212735	0.371151	0.539059	0.656442	0.645719	0.240525	0.0415528	0.49525	0.548442	0.185148	0.123899	0.75405	0.0241005	0.100282	0.124373	0.778483	0.0762403	0.539059
Tannerella forsythia	0.822793	0.839966	0.687651	0.871714	0.852263	0.765423	0.778483	0.724792	0.991209	0.960882	0.085586	0.87536	0.765761	0.648415	0.862479	0.461214	0.854315	0.717407	0.978254	0.480888	0.48079	0.778483	0.908404	0.985046	0.832439	0.463444	0.414948	0.872579	0.852621	0.716004	0.620207	0.778483	0.587744	0.546318	0.824665	0.859932	0.902575	0.956564	0.94321	0.704779
Rothia aeria	0.880031	0.901628	0.589616	0.757188	0.206777	0.367899	0.672814	0.708751	0.778483	0.878767	0.290611	0.445681	0.0656186	0.792586	0.952994	0.981678	0.147707	0.908736	0.87536	0.503156	0.676379	0.95012	0.826835	0.778483	0.186745	0.770014	0.600929	0.687974	0.580031	0.888034	0.985223	0.666702	0.65707	0.674732	0.965007	0.898979	0.899826	0.952994	0.986547	0.993083
Campylobacter concisus	0.159941	0.414948	0.395521	0.981678	0.197742	0.408236	0.85343	0.570622	0.910053	0.356971	0.156558	0.256436	0.69234	0.695564	0.0786711	0.981678	0.247808	0.268064	0.331467	0.72059	0.75405	0.471584	0.319132	0.572211	0.415262	0.208972	0.437294	0.463322	0.539059	0.607015	0.147817	0.228676	0.165825	0.269492	0.952994	0.111424	0.461214	0.437294	0.286703	0.790826
Neisseria cinerea	0.883094	0.957258	0.609367	0.668798	0.785894	0.30211	0.811256	0.996624	0.75405	0.993083	0.836068	0.956564	0.924664	0.69234	0.770514	0.758354	0.956564	0.602244	0.815468	0.948947	0.965007	0.985223	0.681926	0.630375	0.773461	0.630375	0.840799	0.620207	0.952275	0.998233	0.837885	0.788097	0.928844	0.814603	0.493209	0.753247	0.412572	0.790899	0.536136	0.626143
Treponema socranskii	0.952994	0.849139	0.778483	0.69234	0.890123	0.645439	0.870019	0.963513	0.722232	0.290611	0.994517	0.635246	0.871949	0.31825	0.681926	0.491647	0.672753	0.355843	0.603524	0.478358	0.835591	0.865077	0.956564	0.822793	0.741856	0.75155	0.872844	0.121531	0.227962	0.972594	0.863591	0.393107	0.192786	0.96924	0.788315	0.244923	0.428467	0.930998	0.85871	0.648046
Leptotrichia sp. oral taxon 212	0.206777	0.778483	0.961259	0.53185	0.103119	0.626143	0.445681	0.39284	0.625028	0.258054	0.151947	0.137667	0.625028	0.69234	0.352173	0.917287	0.267542	0.333693	0.188711	0.985223	0.606156	0.16737	0.546318	0.0983392	0.275921	0.493209	0.94321	0.348035	0.187873	0.778483	0.0263193	0.0387723	0.0415528	0.315814	0.908736	0.0415528	0.459822	0.367899	0.0999079	0.0862954
Streptococcus parasanguinis	0.162049	0.839575	0.790899	0.0387723	0.36306	0.494308	0.565472	0.456705	0.195482	0.648415	0.283488	0.555997	0.456705	0.748589	0.288469	0.799034	0.484221	0.409752	0.085586	0.606571	0.966739	0.393799	0.867458	0.219186	0.819115	0.610759	0.479828	0.159987	0.147817	0.877994	0.0985546	0.242957	0.141343	0.943799	0.252229	0.0760326	0.64492	0.811608	0.0950834	0.662916
Tannerella sp. oral taxon HOT-286	0.626143	0.956564	0.902575	0.996624	0.842376	0.743559	0.662916	0.807054	0.981678	0.96924	0.867458	0.897501	0.901628	0.952994	0.573136	0.778483	0.998233	0.837997	0.740543	0.513374	0.555997	0.539059	0.921347	0.355843	0.965007	0.50456	0.662453	0.967405	0.532296	0.551328	0.626143	0.953578	0.981678	0.942103	0.996482	0.970668	0.609367	0.814752	0.707578	0.981678
Gemella morbillorum	0.573671	0.880701	0.867458	0.261899	0.483553	0.770014	0.581648	0.50486	0.546318	0.22769	0.340855	0.236954	0.752321	0.403332	0.471584	0.993935	0.511793	0.112988	0.385869	0.94321	0.97272	0.548527	0.463322	0.415262	0.870258	0.595471	0.919951	0.390635	0.36306	0.730628	0.930692	0.247909	0.172046	0.769723	0.609367	0.311094	0.595774	0.902425	0.555997	0.956564
Leptotrichia wadei	0.606156	0.228676	0.819115	0.970668	0.284494	0.807901	0.237789	0.421187	0.583217	0.206777	0.106878	0.197742	0.770014	0.536136	0.928844	0.757188	0.0950834	0.355843	0.163432	0.513374	0.956564	0.546318	0.261313	0.129616	0.307863	0.446208	0.906884	0.0899792	0.21717	0.602244	0.0702685	0.0999079	0.0899792	0.497303	0.548527	0.0762403	0.463322	0.981678	0.171591	0.21385
Neisseria meningitidis	0.928844	0.752588	0.990623	0.668862	0.649203	0.943799	0.540928	0.795231	0.752321	0.956564	0.137667	0.956564	0.484221	0.837997	0.927886	0.996624	0.865484	0.927553	0.996624	0.778483	0.970668	0.908736	0.982785	0.766713	0.637192	0.776487	0.571464	0.708751	0.908736	0.908736	0.870019	0.367899	0.47782	0.778628	0.568872	0.538314	0.943296	0.81073	0.996624	0.999867
Streptococcus pseudopneumoniae	0.785894	0.305655	0.662916	0.630716	0.981678	0.668798	0.793521	0.769723	0.776487	0.837997	0.902575	0.50456	0.880031	0.768827	0.804489	0.85871	0.952994	0.317088	0.497303	0.0425829	0.378866	0.527628	0.194536	0.770014	0.791869	0.607015	0.409239	0.452242	0.729748	0.572574	0.956564	0.908736	0.963619	0.733521	0.544823	0.956564	0.981678	0.956564	0.503156	0.777639
Streptococcus sp. A12	0.197124	0.919951	0.819115	0.103119	0.359572	0.902575	0.288469	0.378866	0.463444	0.378866	0.546318	0.778483	0.421187	0.870019	0.959725	0.330569	0.863591	0.412256	0.04875	0.21518	0.867458	0.130564	0.668798	0.159987	0.727784	0.478653	0.952994	0.120613	0.0656186	0.954103	0.0953063	0.0466783	0.052454	0.880031	0.315814	0.0137335	0.220065	0.875479	0.0899792	0.403654

## Sheet: Corr_coef_cytokine_species (2)
	Cytokines
Species	IL10	IL5	IL4	IL1RA	IL1B	IL1A	GMCSF	VEGF	IL17	MCP1	TNFA	MIP1B	FGF	GCSF	IFNG	IL2	MIP1A	EOTAXIN	TIMP1	MMP1	MMP2	MMP3	MMP7	MMP8	MMP9	MMP12	MMP13	IL6	IL6SR	TRYPTASE	ECP	MPO	YKL40	OPN	ENA78	IL8	GROA	A2M	ELASTASE	IL13
Schaalia odontolytica	-0.0439068	-0.123743	-0.0364943	-0.0584574	-0.183412	-0.0879801	-0.272192	-0.0304221	-0.0802755	-0.0768614	-0.311012	-0.171645	-0.396405	-0.0599865	-0.0588163	-0.0757936	-0.308513	-0.091413	0.0274281	0.298048	0.167596	0.122874	0.0857808	-0.123343	-0.154707	0.0965656	0.0793538	0.0430479	-0.125951	-0.0543118	-0.101002	-0.165238	-0.202562	-0.00548561	0.0516114	-0.149828	-0.103766	-0.197315	-0.0805682	0.118862
Haemophilus parahaemolyticus	-0.0147177	-0.0213748	-0.251063	0.175262	-0.0266977	0.161198	0.0545349	-0.00320035	0.0242505	0.0904942	-0.147493	0.0273925	-0.0615885	0.0267822	-0.0354478	0.0742187	0.0884519	-0.100158	-0.0888309	0.0491007	0.0414577	-0.0572286	-0.0674601	-0.134436	0.0319404	0.106603	0.00579017	-0.0731878	-0.0100433	-0.118076	-0.0108854	-0.0419836	-0.00256873	0.0299191	0.0837786	-0.110686	-0.201791	0.120982	0.0559647	-0.00692708
Neisseria subflava	0.0408347	0.125219	0.0102075	-0.0816885	-0.144391	-0.0731674	-0.240672	-0.0575851	0.0872818	-0.0844456	-0.1789	0.0371995	-0.193069	0.0232891	0.0512837	-0.045596	-0.0391629	-0.0342336	-0.0580446	0.0246885	-0.0201351	-0.123715	-0.0107985	-0.155503	-0.165528	0.00787451	0.141677	-0.0622017	-0.0335864	-0.0278004	0.0438415	-0.13541	-0.0451579	0.062765	0.147045	-0.106168	-0.0508177	0.0105479	0.0157489	-0.0451365
Mogibacterium diversum	-0.165565	-0.323819	0.0615807	0.256366	-0.278754	0.147486	-0.190418	-0.336375	-0.226975	-0.299467	-0.18835	-0.350561	0.106308	-0.264069	-0.156649	0.11518	-0.284738	-0.401026	-0.516143	-0.248879	-0.16571	-0.257899	-0.312774	-0.382363	-0.0386025	-0.140541	-0.219356	-0.520689	-0.467377	-0.0531229	-0.393076	-0.436846	-0.459657	0.00470762	-0.391887	-0.577614	-0.300974	-0.0837956	-0.442165	0.321813
Neisseria mucosa	0.0013159	0.125073	0.00834589	-0.0193203	-0.0702007	-0.132361	-0.216733	-0.0128454	0.128498	-0.0447605	-0.265812	0.0493974	-0.17044	-0.00816685	-0.0146973	-0.0233306	-0.0357374	-0.0450947	0.036364	0.0990674	0.100717	-0.0549962	0.0713704	-0.070159	-0.16039	0.0941808	0.239554	0.00996314	0.00334193	0.0388287	-0.023999	-0.10387	-0.0630581	0.0652297	0.223178	-0.0960587	-0.0872444	-0.0613865	0.0802273	0.00891869
Lancefieldella parvula	-0.103127	-0.287775	0.0725469	0.183238	-0.173832	0.154354	-0.163937	-0.173623	-0.199799	-0.180562	-0.244712	-0.320682	0.103896	-0.145973	-0.0834937	0.0465462	-0.263957	-0.249786	-0.343673	-0.198623	-0.0272968	-0.119304	-0.210576	-0.267593	-0.00140036	-0.106785	-0.152411	-0.323632	-0.302585	-0.0337967	-0.324151	-0.283645	-0.355046	-0.0725468	-0.19532	-0.425353	-0.313868	-0.041739	-0.345056	0.276999
Haemophilus influenzae	0.376146	0.246403	-0.0370262	-0.0993528	0.340355	0.176985	-0.136304	0.248789	-0.0370707	0.298497	0.21157	0.318413	-0.0398484	0.252529	0.158656	-0.00348643	0.236722	0.296138	0.250689	0.159647	0.153196	0.210088	0.220042	0.29714	0.152025	0.245746	0.293406	0.241756	0.250086	-0.00373695	0.482046	0.304843	0.297039	0.322547	0.242215	0.327829	0.172109	0.258392	0.378313	-0.179207
Neisseria sicca	0.0818873	0.0329719	0.208186	0.00060718	0.0818018	-0.0614933	-0.308143	0.161091	0.224597	0.138751	-0.170077	0.0647379	-0.114163	0.100458	0.015812	0.00806084	0.0258366	0.119929	0.193879	0.163668	0.110738	0.0512659	0.142038	0.100792	-0.0408486	0.221939	0.232113	0.15768	0.118925	0.158223	-0.0611786	0.00586243	-0.0325787	0.247248	0.293543	0.0583521	0.0247059	-0.0286003	0.190845	0.0216072
Parvimonas micra	0.0107756	-0.12465	0.0602284	0.246184	-0.0968321	0.116578	-0.0437857	-0.143317	0.102351	-0.207948	-0.129036	-0.293253	-0.00138922	-0.164347	-0.0517119	-0.00586798	-0.36607	-0.273331	-0.272015	0.0637862	0.178505	-0.152665	-0.0940339	-0.147242	-0.0450435	-0.0044063	0.0729851	-0.265524	-0.28177	-0.0762211	-0.190177	-0.26669	-0.346695	-0.131017	-0.0958725	-0.332136	-0.286487	-0.0419947	-0.12894	0.16658
Moraxella catarrhalis	0.115058	-0.149106	0.10572	0.0142531	0.0648688	0.32776	-0.206508	0.00798517	0.133734	-0.0780486	0.0443272	-0.13182	0.0769836	-0.0411498	0.0482139	0.121087	-0.0839946	-0.132635	-0.118339	-0.176019	0.0768688	-0.0732419	-0.146609	-0.200381	0.119584	0.074401	0.0963168	-0.185765	-0.0432535	0.153393	0.0393892	-0.0290214	-0.0317264	0.0197268	0.1485	-0.120572	-0.226161	0.0538355	0.021294	-0.0216158
Filifactor alocis	0.0156436	-0.194098	0.0881916	0.225159	-0.119708	0.130334	-0.0835066	-0.174806	-0.0771553	-0.223017	-0.0849166	-0.263795	0.317356	-0.21105	-0.0974161	-0.0310977	-0.235322	-0.199542	-0.412123	-0.139888	-0.0241267	-0.269302	-0.171321	-0.207521	-0.0305517	-0.0798141	-0.0062154	-0.453178	-0.323285	-0.0405466	-0.19362	-0.325612	-0.428085	0.0162732	-0.122271	-0.42006	-0.313181	0.00871406	-0.211029	0.173168
Fusobacterium pseudoperiodonticum	-0.268256	-0.0841063	-0.156815	0.0897926	-0.372642	-0.0544735	-0.0263481	-0.23174	-0.0813042	-0.185663	-0.186753	-0.217161	-0.0525925	-0.147463	-0.259784	0.0236648	-0.0762997	-0.274432	-0.283247	-0.141426	-0.236233	-0.328202	-0.202791	-0.244021	-0.167408	-0.256768	-0.238029	-0.365566	-0.199722	-0.0374919	-0.304468	-0.341396	-0.318779	-0.163189	-0.137228	-0.407273	-0.160265	-0.16039	-0.332585	0.152662
Neisseria flavescens	0.115068	0.0764244	0.0472712	0.00228622	-0.0299935	0.101843	-0.252977	0.0346708	0.129373	0.019716	-0.0703814	0.106383	-0.132264	0.112886	0.0455995	0.0539464	0.0535689	-0.0112843	0.0252952	0.13816	0.0967878	-0.0216252	0.0843804	-0.0351952	0.0154792	0.120207	0.122073	-0.00864158	0.0825565	-0.0217505	0.118904	-0.0432075	0.0385515	0.158315	0.1261	-0.0704953	-0.10095	0.0668877	0.148606	0.133754
Treponema sp. OMZ 804	0.0607166	-0.242401	0.0911305	0.166793	-0.0670209	0.110276	-0.0494209	-0.00267831	0.0487693	-0.208718	-0.108948	-0.210911	0.178134	-0.123035	-0.0910636	0.00898393	-0.141571	-0.148614	-0.216521	0.0131491	0.00801391	-0.068952	-0.11909	-0.179425	-0.0162175	0.00482949	0.0103548	-0.343143	-0.25035	0.0877304	-0.139314	-0.270973	-0.370243	0.0119364	-0.0848842	-0.282951	-0.107617	-0.042157	-0.159277	0.251086
Tropheryma whipplei	-0.023666	-0.0532131	-0.16623	0.121631	-0.105459	-0.0135436	-0.0551779	-0.0560207	-0.279438	-0.135245	0.0992222	-0.161811	0.144073	0.0107141	-0.0909238	0.0521613	-0.168346	-0.123241	-0.186767	-0.0448928	0.0344273	0.023228	-0.0866356	-0.122578	-0.0704876	-0.0835593	0.0041791	-0.117488	-0.298232	-0.019155	-0.126343	-0.200571	-0.218426	-0.0869907	-0.140728	-0.250767	-0.102713	0.125964	-0.139106	0.202773
Rothia dentocariosa	-0.0290665	0.0135108	-0.105929	-0.107481	-0.277443	-0.299946	-0.0596863	-0.0486801	-0.058045	-0.0984684	-0.0924795	-0.141733	-0.253337	2.09109e-05	-0.0683481	-0.0761776	-0.296263	-0.0488265	0.116786	0.157459	0.117739	0.0849096	0.154384	-0.0347536	-0.186356	-0.109052	0.0824517	0.21166	-0.0525491	-0.133327	0.139265	-0.00675415	0.0583205	-0.105453	-0.011271	0.0732711	0.0899578	-0.245972	-0.125695	-0.0603901
Luteimonas granuli	0.0338474	-0.0115626	0.0594339	-0.000981774	-0.0491378	-0.0416277	0.0552294	-0.129643	-0.0282694	-0.147217	-0.0514951	-0.171369	0.0938448	-0.119778	-0.0363353	0.191961	-0.302804	-0.0257961	-0.0225317	0.00380442	0.108168	0.0656821	-0.0348775	0.17105	0.125127	0.0325097	0.0671786	0.0259927	-0.0592262	0.0164693	0.00822236	-0.0592501	-0.061877	0.0153402	-0.10321	-0.0842608	-0.0894642	-0.204626	-0.0449166	0.0810455
Lachnoanaerobaculum umeaense	-0.195715	-0.258465	-0.0181662	0.206068	-0.32968	0.0590865	-0.122253	-0.354369	-0.186546	-0.292939	-0.209964	-0.392239	0.144067	-0.28179	-0.158388	0.0125746	-0.231803	-0.390188	-0.565061	-0.212033	-0.111833	-0.355066	-0.369977	-0.444336	-0.188033	-0.123698	-0.157613	-0.546027	-0.442542	0.0172194	-0.441156	-0.486475	-0.498636	-0.0848836	-0.381216	-0.604688	-0.357925	-0.0939222	-0.443316	0.328299
Gemella haemolysans	-0.110076	0.142475	-0.269913	0.203835	-0.0956409	0.0300147	0.00454494	-0.11469	-0.0439126	-0.086033	-0.243065	-0.118867	-0.0472852	-0.0756112	0.00374226	0.105416	0.0260459	-0.180776	-0.171001	0.0452832	-0.0211168	-0.124426	-0.205464	-0.139294	0.0347348	0.105293	0.0503796	-0.123798	-0.201832	-0.0220356	-0.020866	-0.125509	-0.14905	-0.0260459	-0.0915898	-0.239426	-0.280072	0.052614	-0.0836736	0.120079
Streptococcus salivarius	-0.228985	-0.178862	-0.121545	0.223009	-0.317507	-0.180939	-0.0511899	-0.230609	-0.263753	-0.187347	-0.27945	-0.217079	0.111161	-0.137991	-0.207356	-0.10951	-0.244765	-0.244222	-0.430504	-0.22084	-0.218418	-0.354596	-0.105042	-0.305773	-0.178286	-0.226772	-0.388938	-0.329537	-0.363215	0.243178	-0.243512	-0.306859	-0.383718	0.0141768	-0.3733	-0.396054	-0.103247	-0.0278317	-0.465836	-0.00273515
Actinomyces pacaensis	-0.0998918	-0.228991	0.0661436	0.0256272	-0.0504792	0.0524704	-0.196107	0.136267	0.0583341	0.0298181	-0.258562	-0.152779	-0.198641	0.0663004	-0.128194	-0.126166	-0.281522	-0.0718108	0.0663626	0.18021	0.200641	0.108148	0.156676	0.0617946	-0.0970818	0.102595	0.136436	0.219353	-0.0587987	0.141002	-0.249211	-0.149761	-0.202128	0.0268426	0.0949873	-0.0887419	-0.112378	-0.205416	-0.0533505	-0.0559692
Treponema denticola	-0.0755794	-0.213	-0.0215046	0.222671	-0.185148	0.101371	-0.00512991	-0.220756	-0.056237	-0.276168	-0.176536	-0.350172	0.230683	-0.271321	-0.230832	0.0888725	-0.27168	-0.34294	-0.337111	-0.17178	-0.0951486	-0.160189	-0.261704	-0.184807	-0.025377	-0.0855772	-0.137139	-0.391507	-0.334328	-0.0529236	-0.153985	-0.271021	-0.386146	-0.0184212	-0.257665	-0.35666	-0.184765	-0.126013	-0.320619	0.211205
Mycobacterium branderi	0.0704164	0.0389378	0.146164	0.236696	0.0317956	0.00727859	-0.0639346	-0.0381165	-0.220394	-0.0183878	-0.111311	-0.102809	0.0635679	-0.0858826	0.248805	0.223455	-0.0634716	-0.0673024	-0.0225059	0.122515	0.350019	0.00854765	-0.131181	-0.110543	0.0760414	0.167302	0.0940232	-0.0994103	-0.165588	0.0772624	-0.0742936	-0.041229	-0.0205668	0.103168	0.0110376	-0.108196	-0.186536	0.299784	0.0376859	0.247374
Capnocytophaga leadbetteri	0.00147386	-0.0162152	-0.00280432	0.0839874	-0.11637	0.0773559	-0.119646	-0.0284028	0.255017	-0.00309505	-0.14387	-0.176965	-0.149673	-0.111907	-0.151083	-0.0595217	-0.123318	-0.244888	-0.0895037	0.00524268	0.0834197	-0.186338	-0.0252446	-0.183534	-0.168501	0.0176021	0.112054	-0.0461525	-0.113591	0.150562	-0.108453	-0.198272	-0.192716	0.11797	0.0864517	-0.130982	-0.0726178	-0.0170754	-0.000526374	-0.0102958
Streptococcus milleri	0.060655	-0.112289	0.00470666	0.29859	-0.153148	-0.0410608	-0.008948	-0.250258	-0.124079	-0.195997	-0.0608773	-0.272508	0.155039	-0.285997	-0.0221653	0.0496662	-0.241535	-0.332823	-0.359837	-0.00240289	0.109993	-0.204756	-0.140425	-0.206053	-0.0865031	0.0117288	-0.00370489	-0.319171	-0.376057	-0.169704	-0.14504	-0.304349	-0.311253	-0.0425106	-0.237071	-0.418543	-0.308943	-0.0308032	-0.241824	0.130093
Capnocytophaga sp. FDAARGOS_737	0.0672658	-0.00750317	-0.036115	0.0985706	-0.0738022	0.0734887	-0.131832	0.0147101	0.168001	0.0221281	-0.107122	-0.107979	-0.159401	-0.0837775	-0.044172	-0.0327102	-0.05773	-0.227672	-0.0332131	0.0691929	0.147606	-0.140147	0.0270734	-0.142973	-0.158689	0.0766536	0.162819	-0.0298607	-0.106011	0.1554	-0.106093	-0.190268	-0.188552	0.115146	0.0581078	-0.108231	-0.158207	0.0748918	0.0587155	0.0195507
Rothia mucilaginosa	-0.0701	0.0382608	0.0477266	-0.0754426	-0.00254676	-0.251829	-0.022691	0.0279309	0.0885278	0.000208751	-0.262322	0.0199775	-0.421088	-0.00217103	-0.0575232	-0.0145917	-0.249499	0.0407064	0.273818	0.204035	0.197929	0.188694	0.0972153	0.187834	-0.182657	0.132121	0.170593	0.393395	0.118238	0.087905	0.0345483	0.0661114	0.100869	0.15291	0.174455	0.159193	0.00747328	-0.132807	0.180091	-0.222633
Aggregatibacter segnis	0.0215654	0.071669	0.0138576	0.182073	0.137117	0.194622	-0.177732	0.274128	-0.00405532	0.10942	-0.0433407	0.268984	0.0639005	0.269974	-0.154501	-0.0199691	0.299851	0.135206	0.145663	0.221846	0.214633	0.123009	0.186462	0.030573	0.103373	0.134516	0.291182	0.0527894	0.133275	0.0712461	-0.0368304	-0.0263944	-0.0624486	0.0277383	0.147512	0.040778	-0.00575344	0.0501011	0.166684	0.104045
Haemophilus sp. oral taxon 036	0.022129	-0.0566479	-0.114281	0.170733	-0.0383828	0.0924523	-0.15748	-0.00204231	-0.00929135	-0.038846	-0.158903	0.0194756	0.131854	0.00536901	-0.126194	0.0524474	0.0659645	-0.122644	-0.166648	-0.0112433	0.0224656	-0.022529	-0.0182966	-0.0977993	-0.0652907	0.037015	0.182441	-0.17823	-0.231752	-0.0908091	-0.149341	-0.2587	-0.305971	0.00414778	0.00221077	-0.240466	-0.0714808	-0.0760287	-0.0738608	0.185261
Aggregatibacter aphrophilus	0.116479	0.0221614	-0.165696	0.128528	-0.0254211	-0.0200024	-0.293013	0.125432	-0.0094634	0.078272	-0.185547	0.0746733	-0.157002	0.13194	-0.0687749	0.0305681	-0.0232033	0.0386862	0.086934	0.140163	0.188725	0.0154832	0.107062	0.0406947	-0.0871014	0.0744028	0.272187	0.127295	0.0286854	0.0591068	-0.0583954	-0.139785	-0.194123	0.199373	0.240886	-0.0901561	0.0241239	0.0101057	0.022283	-0.0957634
Streptococcus sp. LPB0220	-0.218425	-0.149643	0.0570933	0.325888	-0.260213	-0.184375	-0.0821832	-0.269482	-0.187149	-0.15379	-0.215001	-0.261132	0.1352	-0.189907	-0.159535	0.0172223	-0.250945	-0.293823	-0.388556	-0.212786	-0.0837743	-0.29028	-0.132664	-0.282133	-0.130284	-0.148386	-0.193414	-0.284161	-0.35209	0.0505814	-0.413982	-0.285222	-0.316831	-0.0777196	-0.324931	-0.344509	-0.147569	-0.0554245	-0.42455	0.075966
Fusobacterium periodonticum	-0.355021	-0.125528	-0.144537	0.126256	-0.279297	-0.0636302	0.00806597	-0.118359	-0.0687107	-0.218311	-0.211389	-0.190314	0.0123525	-0.118632	-0.335606	-0.00236091	-0.0709316	-0.253891	-0.240792	-0.125255	-0.146284	-0.234414	-0.183691	-0.165389	-0.088043	-0.252371	-0.165202	-0.284523	-0.147422	0.0972777	-0.252659	-0.245848	-0.235947	-0.205378	-0.112343	-0.347346	-0.236049	-0.129411	-0.218919	0.0527339
Gemella sanguinis	-0.375621	0.0850771	-0.125727	0.345527	-0.203341	-0.051342	-0.26156	-0.134398	-0.135303	-0.0933918	-0.206623	-0.0506316	-0.0431945	-0.0156177	-0.100376	0.168681	-0.0261614	-0.110972	-0.212778	-0.0662289	-0.0803433	-0.209128	-0.11711	-0.14822	-0.0310471	-0.112645	-0.0128407	-0.25433	-0.153943	-0.144003	-0.236538	-0.208519	-0.172963	-0.0848314	-0.062408	-0.304061	-0.15415	-0.039524	-0.226665	0.260591
Candidatus Saccharimonas aalborgensis	-0.24038	-0.11288	0.121576	0.145326	-0.235715	0.0686146	-0.0937463	-0.23388	-0.272856	-0.365645	-0.0598842	-0.24143	0.135751	-0.252188	-0.154265	0.0185164	-0.141066	-0.240692	-0.439099	-0.110435	-0.13647	-0.227695	-0.251342	-0.312669	-0.124321	-0.133413	-0.0819748	-0.508193	-0.372598	0.136975	-0.462255	-0.422861	-0.412183	-0.259967	-0.32037	-0.52991	-0.42265	0.00111773	-0.340922	0.206379
Capnocytophaga sputigena	-0.0561199	0.020194	-0.0439551	0.0696625	-0.0974188	-0.0189364	-0.10649	-0.0543213	0.0784724	0.0725886	-0.327962	-0.170906	-0.158406	-0.0267743	-0.081046	-0.269098	-0.109625	-0.219438	-0.0756819	0.0973153	0.0596098	-0.105635	-0.026983	-0.197492	-0.158282	0.220258	0.128771	-0.00418021	-0.0871574	0.0538615	-0.207942	-0.101641	-0.177722	-0.041321	0.0715025	-0.037935	-0.0845857	0.0073362	-0.0727357	0.0500157
Treponema sp. OMZ 838	-0.00160045	-0.204784	0.00207921	0.283252	-0.244712	0.0834604	-0.0501617	-0.228622	-0.104161	-0.285069	-0.127041	-0.368636	0.195629	-0.277113	-0.209938	-0.0137333	-0.323522	-0.352632	-0.432739	-0.080519	-0.0414598	-0.261652	-0.281954	-0.315044	-0.190298	-0.0994225	-0.130327	-0.453658	-0.388472	0.0308621	-0.296747	-0.429495	-0.451754	0.0263203	-0.197826	-0.488754	-0.237489	-0.0625676	-0.308343	0.295406
Streptococcus vestibularis	-0.0618391	-0.10323	-0.0971603	0.155868	-0.231455	-0.139763	0.145657	-0.233055	-0.0720764	-0.350961	-0.315975	-0.238361	-0.0128273	-0.275378	-0.00225498	0.0185492	-0.247119	-0.289397	-0.352604	-0.232363	-0.0953579	-0.296015	-0.263332	-0.205094	-0.156668	-0.12092	-0.124666	-0.251101	-0.394717	0.169427	-0.153468	-0.277228	-0.310792	-0.0933778	-0.418888	-0.328222	-0.31041	-0.0854191	-0.350102	-0.156626
Tannerella forsythia	0.0701203	0.0655563	0.112553	0.0547299	0.0627698	0.0913397	-0.0855964	0.101692	0.00629585	-0.019681	-0.342174	-0.0526572	-0.091175	-0.123364	-0.0582498	-0.179474	-0.0617439	-0.103744	0.0129811	0.173624	0.173896	0.0846196	0.0423979	-0.00925426	-0.0681088	0.17774	0.192269	-0.0541652	-0.0625821	0.104393	-0.132679	-0.084733	-0.142354	0.154161	0.0697846	-0.0599224	-0.0444916	-0.0236591	0.030977	-0.107638
Rothia aeria	0.0505216	0.0450276	-0.141939	-0.092831	-0.266104	-0.20641	-0.115701	-0.10606	-0.0851187	-0.0511715	-0.22993	-0.183415	-0.362435	-0.0796243	0.0268814	0.0108138	-0.296635	-0.0415125	0.0527673	0.167333	0.114691	-0.0284315	0.0693555	-0.0850198	-0.276435	0.0895572	0.138587	0.112192	-0.14392	0.0482318	-0.00812612	-0.117356	-0.120759	0.115299	-0.0177853	-0.046216	-0.045964	0.0254283	-0.00762226	-0.00522844
Campylobacter concisus	-0.289869	-0.192248	-0.197717	-0.0114626	-0.26936	-0.194699	-0.0621606	-0.146842	-0.0403652	-0.210231	-0.291289	-0.243303	-0.110785	-0.109804	-0.348548	-0.0115043	-0.247103	-0.238083	-0.217497	-0.102559	-0.0934554	-0.176181	-0.22138	-0.146299	-0.191982	-0.26496	-0.185804	-0.178684	-0.156719	0.136653	-0.295668	-0.256039	-0.286964	-0.237624	-0.0264122	-0.319052	-0.179539	-0.185886	-0.231467	-0.080238
Neisseria cinerea	0.049423	-0.0210457	0.135453	0.116816	0.0818137	0.226916	-0.0746806	0.00139066	0.0934293	-0.0053273	-0.0673094	-0.0235343	-0.036107	-0.110869	-0.0891503	0.0925539	0.0235771	-0.138232	-0.0725925	-0.0288726	0.0177793	-0.00823717	-0.113671	-0.129246	-0.0883177	0.12927	0.0652227	-0.132649	-0.0276424	0.000513475	-0.0667304	-0.0812574	-0.0347883	0.0736409	0.169994	-0.0940729	-0.192917	0.0800807	0.158612	0.130637
Treponema socranskii	-0.026145	-0.063394	0.0857884	0.110996	-0.0478602	0.124851	0.0555009	-0.0187632	-0.102196	-0.229866	0.00425765	-0.127962	0.0545885	-0.221652	-0.11366	-0.170623	-0.115789	-0.210995	-0.137825	0.174658	0.0676296	0.0571788	-0.0229566	-0.0703461	-0.0971752	0.0947809	0.0538299	-0.31226	-0.256376	-0.0145912	-0.0577018	-0.198672	-0.27361	0.0165382	-0.0810015	-0.248244	-0.188788	-0.0339321	-0.0603446	0.123833
Leptotrichia sp. oral taxon 212	-0.265774	-0.0833882	0.0193858	0.160731	-0.325931	-0.130599	-0.183286	-0.198987	0.131239	-0.24261	-0.292859	-0.302501	-0.131244	-0.11074	-0.212552	0.0386949	-0.238517	-0.216654	-0.27527	-0.00848873	-0.137375	-0.286072	-0.154842	-0.331548	-0.234988	-0.170006	-0.0309687	-0.213691	-0.275816	-0.0834247	-0.415244	-0.398789	-0.388644	-0.222563	-0.0417441	-0.389956	-0.179922	-0.206338	-0.330184	0.341049
Streptococcus parasanguinis	-0.288538	-0.0657264	0.0800661	0.398877	-0.208143	-0.169652	-0.149018	-0.180943	-0.271095	-0.123537	-0.233094	-0.151134	0.180763	-0.0954618	-0.230508	0.0784269	-0.172677	-0.193865	-0.342452	-0.136836	0.0173368	-0.198409	-0.0564248	-0.260289	-0.0715382	-0.134938	-0.174161	-0.289287	-0.295591	0.051874	-0.33118	-0.248787	-0.30104	-0.0301016	-0.245053	-0.353119	-0.124999	0.0744189	-0.334273	0.118632
Tannerella sp. oral taxon HOT-286	0.130737	0.0223001	0.0442991	-0.00130042	0.0649161	0.0965571	-0.118517	0.0761794	-0.0105362	-0.016486	-0.0561814	0.0465005	-0.0454903	-0.0254633	-0.145637	-0.0858276	0.00060826	-0.066636	0.0979509	0.16398	0.15106	0.15705	0.0370619	0.210752	-0.0178073	0.166541	0.119073	-0.0169685	0.160394	0.152065	-0.130356	-0.0250855	0.0114522	0.0315037	0.0021604	0.0153324	-0.135558	-0.0733059	0.10695	0.0110536
Gemella morbillorum	-0.14548	0.0500334	-0.0562877	0.240011	-0.172964	0.0893549	-0.143574	-0.166406	0.154081	-0.25672	-0.215223	-0.253587	-0.0945287	-0.196025	-0.175991	-0.00478309	-0.164526	-0.317292	-0.201036	-0.0311635	0.0144956	-0.152958	-0.178144	-0.191888	-0.0550369	-0.140237	-0.0376594	-0.199597	-0.208077	-0.0999436	-0.0340665	-0.246945	-0.282769	-0.0898344	-0.135641	-0.224346	-0.139921	-0.0446352	-0.151055	0.0241243
Leptotrichia wadei	-0.13703	-0.255919	0.0714764	-0.01526	-0.232741	-0.0754032	-0.252997	-0.190322	-0.143197	-0.26585	-0.322179	-0.269232	-0.08934	-0.158238	-0.0345606	-0.0928334	-0.334488	-0.210613	-0.287978	-0.164083	-0.0215855	-0.154399	-0.240256	-0.307601	-0.225184	-0.183061	-0.0427535	-0.338312	-0.261114	0.1383	-0.359205	-0.329979	-0.338563	-0.169029	-0.152915	-0.350771	-0.17859	0.0105421	-0.283534	0.262927
Neisseria meningitidis	0.034827	0.0944174	0.00646327	-0.11636	-0.122814	-0.0300908	-0.156289	-0.079061	0.0945466	-0.0226517	-0.302546	0.0217297	-0.172731	-0.0664052	-0.0353624	-0.00169731	-0.056975	0.0355596	-0.00140395	0.085893	0.0155274	-0.0414906	0.00982762	-0.0907116	-0.127633	0.0870674	0.146557	-0.106408	-0.0409453	-0.0420555	-0.0553406	-0.206129	-0.174929	0.0832938	0.147982	-0.157472	-0.0304887	-0.0749539	0.00123632	2.09544e-05
Streptococcus pseudopneumoniae	0.0817554	0.225794	-0.118292	-0.129081	0.0108768	-0.116713	-0.0794041	0.0898747	-0.0874488	0.0662422	0.0443851	0.166764	-0.050625	0.0902932	-0.0773796	-0.0603758	0.0255532	0.222213	0.168956	0.387175	0.20257	0.161569	0.272317	0.0892902	-0.0797912	0.136537	0.194365	0.181797	0.100178	0.146054	0.0221712	-0.0407307	-0.0182883	0.0990605	0.155576	0.0213987	-0.0117537	-0.022881	0.167423	0.0866597
Streptococcus sp. A12	-0.270421	-0.037754	0.0718562	0.326158	-0.209406	-0.0438295	-0.230564	-0.202843	-0.177881	-0.203052	-0.154063	-0.0855889	0.190773	-0.0552415	-0.0204603	0.217766	-0.0576236	-0.193145	-0.379831	-0.26235	-0.0559939	-0.306893	-0.116689	-0.289456	-0.101097	-0.174421	-0.0262517	-0.313495	-0.362383	-0.0249347	-0.333891	-0.382214	-0.37509	-0.0508099	-0.222554	-0.456537	-0.259568	0.0523566	-0.338137	0.19582
	Positive correlation
	Negative correlation
	P < 0.05, BH FDR 0.05
